# Supplementary material for: Correlation Between Fat Attenuation Index and Major Adverse Cardiovascular Events: A Systematic Review and Meta-Analysis
Source: Rev Cardiovasc Med. 2026 Apr 24;27(4):46683. doi: 10.31083/RCM46683 (PMC13155992; doi:10.31083/RCM46683)
Supplement: Supplementary file 1 [file 2153-8174-27-4-46683-s1.zip]

Archive with 2 entries (2 files):
- Supplement Material 2.docx
- Supplement Material 1:FAI PRISMA_2020_checklist.docx
